# Supplementary material for: A Dietary Model of Partial Meat Replacement with Walnuts Demonstrates Changes in the Nutrient Profile and Quality of the United States Population’s Diet
Source: Nutrients. 2023 Oct 25;15(21):4518. doi: 10.3390/nu15214518 (PMC10648433; doi:10.3390/nu15214518)
Supplement: Supplementary file 1 [file nutrients-15-04518-s001.zip]

Archive with 1 entries (1 files):
- nutrients-2638816-SI.pdf
